# Supplementary material for: Cognitive behavioral therapy’s impact on anxiety, depression, and quality of life in patients with head and neck cancer: a systematic review
Source: Front Psychol. 2025 Sep 9;16:1547999. doi: 10.3389/fpsyg.2025.1547999 (PMC12454428; doi:10.3389/fpsyg.2025.1547999)
Supplement: Supplementary file 2 [file Table_2.XLSX]

## Sheet: Sheet1
General Information
Title	Study ID	Assessment ID	Author	Year	Research Type	country	journal	Inclusion and Exclusion Criteria	age		Gender (Male/Female)		Cancer type			Stages of Cancer			Treatment methods			Intervention sample size		reason for loss to follow-up	Intervention measures		Specific intervention strategies		Intervention formats	Intervention model	intervention session duration	frequency	course of treatment	measurement time points	anxiety			depression			quality of life			Registration Number	doi
									Experimental Group	Control Group	Experimental Group	Control Group	Cancer type	Experimental Group	Control Group	Stages of Cancer	Experimental Group	Control Group	Treatment Methods	Experimental Group	Control Group	Experimental Group	Control Group		Experimental Group	Control Group	Experimental Group	Control Group							anxiety outcome measures	Anxiety Measurement Tools	mean/sd	depressive outcome measures	Depression Outcome Measures	mean/sd	Quality of life outcome measures	Quality of Life Assessment Tools	mean/sd
Effects of Cognitive Behavioral Therapy for Depression and Anxiety, Response Rates and Adverse Events in Patients with Locoregional Advanced Nasopharyngeal Carcinoma	1	Feng Liu,2021	Feng Liu, Sheng-nan Fu1, Yan-zhu Chen, Ou-ying Yan, Fei Tong,Wang-lian Peng, Ran Zou, Min-ni Wen, Ling Jiang, Hong-zhi Ma1,Qian He, Lin Liu1, Hui Yang5, Xu-fen Huang3, Ya-qian Han, Hui Wang,and Xiao-hong Liu	2021	RCT	China	Integrative Cancer Therapies Volume 20: 1­–9	The inclusion criteria included the following: histo-logic confirmation of WHO types II-III, stage III-IVA NPC(8th American Joint Committee on Cancer, AJCC); an age between 18 and 70 years; a Karnofsky performance-statusscore of at least 70; adequate hematologic (leukocyte count≥4.0 × 109/L,absolute neutrophil count ≥1.5 × 109/L,platelets ≥100 × 109/L, and hemoglobin ≥90 g/L), renal,and hepatic f…	Median Age47 (18-70)（Age Range）	Median Age47 (18-70)（Age Range）	Case Count（%）95 (69.9%)/41 (30.1%)	Case Count（%）96 (72.2%)/37 (27.8%)				III/IVA	Case Count64 (Proportion in the intervention group47.1%)/72 (52.9%)	Case Count69 (Proportion in the intervention group51.9%)/64 (48.1%)	All patients underwent radiotherapy and chemotherapy.			136（115）	133（113）	In the experimental group, 20 cases were lost to follow-up and 1 case died; in the control group, 18 cases were lost to follow-up and 2 cases died.	CBT plus chemoradiotherapy	usual (TAU)plus chemoradiotherapy	The participants in the CBT group received 6 sessions based on the manual codified by Beck et al along with concurrent chemoradiotherapy, and the treatments were specifically designed according to the previous studies10,16,17 and the psychological characteristics of NPC patients. The intervention combined behavioral, cognitive, and educational strategies. In the first few sessions participants we…	All patients received TAU according to the standards of the radiotherapy department from oncology teams. TAU consisted of education given at irregular intervals that included information about health, nutrition, and psychology, and the provision of explanations addressing the patients or families’ questions.	Team(A group of six participants)	face-to-face	45min	6 times	6 weeks, followed by a follow-up of 35 months	At baseline, at the completion of radiotherapy, and at 6, 12, and 24 months post-radiotherapy.	anxiety	the Hospital Anxiety and Depression Scale (HADS) (lower scores on the (HADS-a subscale) are indicative of better outcomes.)	At T1 (Baseline), T2 (Completion of radiotherapy), T3 (6 months post-radiotherapy), T4 (12 months post-radiotherapy), and T5 (24 months post-radiotherapy) months, the mean scores for the Experimental Group/Control Group were as follows: Mean 8.40 (SD 1.379) / 8.20 (SD 1.278); 6.77 (SD 1.294) / 7.28 (SD 1.263); 5.40 (SD 1.064) / 6.14 (SD 1.219); 3.98 (SD 1.158) / 5.50 (SD 1.271); 3.80 (SD 1.218) /…	depression	the Hospital Anxiety and Depression Scale(HADS-D)(the lower the score, the better)	Mean (SD) at T1: Experimental Group 8.21 (1.441), Control Group 8.10 (1.260) Mean (SD) at T2: Experimental Group 6.51 (1.311), Control Group 6.90 (1.348) Mean (SD) at T3: Experimental Group 5.69 (1.183), Control Group 6.29 (1.234) Mean (SD) at T4: Experimental Group 4.10 (1.219), Control Group 5.75 (1.515) Mean (SD) at T5: Experimental Group 3.74 (1.302), Control Group 5.58 (1.737)"				ChiCTR2000034701	10.1177/153473542110061
Long-term effect of a nurse-led psychosocial intervention on health-related quality of life in patients with head and neck cancer: a randomised controlled trial.	2	I C van der Meulen，2014	I C van der Meulen,A M May, J R J de Leeuw, R Koole, M Oosterom, G-J Hordijk and W J G Ros	2014	RCT	Netherlands	British Journal of Cancer (2014) 110, 593–601	Inclusion criteria were primary diagnosis of squamous cell carcinoma of the oral cavity,oropharynx, hypopharynx or larynx, treatment with curative intent, ability to complete questionnaires in Dutch and ability to participate in the intervention. Patients were excluded if they had a previous or concomitant malignancy and/or were being treated for depression, diagnosed according to Diagnostic and …	mean(sd)60.1 (10)	mean(sd)60.7 (10)	Case Count（%）62 (70%)/26 (30%)	Case Count（%）64 (70)/27 (30)	Larynx/Oral cavity/Oropharynx/Hypopharynx/Unknown primary	Case Count（5）20 (23)/41 (47)/16 (18)/11 (13)/无	Case Count22 (24)/44 (19)/17 (48)/7 (8)/1 (1)	I–II/III–IV/Unknown	51 (58)/37 (42)/none	54 (59)/36 (40)/1 (1)	Surgery/Radiotherapy/RT/CH/Combination	Case Count（%）22 (25)/25 (28)/12 (14)/29 (33)	Case Count（%）29 (32)/24 (26)/12 (13)/26 (29)	103（88）	102（91）	The experimental group initially received the intervention (91 cases); because they did not receive any intervention (12 cases): reasons include death (5 cases); lack of energy (1 case); withdrawal (5 cases); follow-up at another hospital (1 case); at the time of analysis, the experimental group (88 cases): excluded from the analysis because the patients only completed baseline measurements (15 c…	NUCAI	usual care	The NUCAI aims to help patients manage the physical, psychological and social consequences of their disease and its treatment by giving advice, emotional support, education and behavioural training. The intervention is problem-focused and patient-driven, and was provided by trained nurses. Patients received a maximum of six counselling sessions of 45–60 min every 2 months over a period of 1 year,…	Care as usual was provided bimonthly by HNC specialists and was primarily aimed at the treatment ofcomplications and the detection of recurrences or second primary tumours. During the 10-minute medical follow-up visit, patients were examined, their physical history was reviewed, and ancillary tests were arranged as necessary. If the patient had psychosocial problems, the HNC specialist could refe…	individual	face-to-face	45-60min	a maximum of 6 times	12 months, followed by a 24-month follow-up	At baseline, which is before the initiation of cancer treatment, and at 3, 6, 9, 12 (which corresponds to the completion of NUCAI), 18, and 24 months after the completion of cancer treatment.				Depressive symptoms	CES-D	BL；12M；18M；24Mmean (s.e.)：12.9 (1.1)/12.9 (1.0);11.3 (1.1)/14.1 (1.1);9.5 (1.2)/13.2 (1.1);10.6 (1.3)/13.2 (1.2)	Health-related quality of life	EORTC QLQ-C30 and QLQ H&N35（The total score of the EORTC QLQ-C30 used in this scale is）：EORTC QLQ-C30(The higher the total score of the scale, the better the quality of life.)	BL；12M；18M；24Mmean (s.e.)：67.3 (2.3)/66.2 (2.3)；73.6 (2.4)/68.1 (2.4);77.8 (2.7)/71.1 (2.5);77.5 (2.8)/74.5 (2.6)		10.1038/bjc.2013.733
Efficacy of a brief cognitive behavioral therapy for head and neck cancer survivors with body image distress: secondary outcomes from the BRIGHT pilot randomized clinical trial	3	Evan M. Graboyes,2023	Evan M. Graboyes,Emily Kistner‑Griffin,Elizabeth G. Hill, Stacey Maurer,Wendy Balliet,Amy M. Williams,Lynne Padgett,Flora Yan,Angie Rush,Brad Johnson,Taylor McLeod,Jennifer Dahne,Kenneth J. Ruggiero,Katherine R. Sterba	2023	RCT	American	Journal of Cancer Survivorship	Eligible patients were adult HNC survivors with clinically significant BID, as determined by a Body Image Scale score ≥ 10, who had completed treatment 6 weeks to 12 months prior to accrual.	Median Age63 (48-80)(Age Range)	Median Age63 (41-76)(Age Range)	Case Count（%）8 (40)/12 (60)	Case Count（%）9 (38)/15 (62)	Oral cavity/Oropharynx/Larynx/hypopharynx/Facial cutaneous/major salivary	Case Count（%）7 (35)/3 (15)/0/10 (50)	Case Count（%）15 (63)/2 (8)/4 (17)/3 (13)	I-II/III-IV:	Case Count（%）5 (25)/15 (75)	Case Count（%）12 (50)/12 (50)	No, there are no restrictions on the treatment methods.			20	24	none	psychologist-led tele-CBT sessions (BRIGHT)	dose and delivery-matched survivorship education (attention control [AC])	In brief, BRIGHT is a theory-based [24–28], manualized CBT consisting of 5 weekly 60-minute sessions delivered one-on-one by a licensed clinical psychologist via a video telemedicine platform. BRIGHT session topics include (1)psychoeducation about the cognitive model of body image;(2) self-monitoring about thoughts, feelings, and body image behaviors; (3) cognitive restructuring to identify and c…	AC is a tele-supportive care intervention consisting of educational videos that address nonbody image aspects of HNC survivorship (e.g.,financial toxicity and fear of cancer recurrence). Following the best practices for choosing control groups within behavior change RCTs [29], we designed AC to match BRIGHT’s dose (5 weekly sessions) and delivery method (video-based telemedicine) while not provid…	individual	Video Telemedicine Platform	60min	5 times	5 weeks, followed by a 3-month follow-up	At baseline and at 1 month and 3 months post-intervention.	anxiety	PROMIS SF v1.0-Anxiety 8a(the lower the score, the better)	Mean ± SD at Baseline: Experimental Group 20.0 ± 7.0, Control Group 20.8 ± 6.9 Mean ± SD at 1 month: Experimental Group 18.4 ± 7.5, Control Group 20.5 ± 9.8 Mean ± SD at 3 months: Experimental Group 17.0 ± 8.3, Control Group 20.6 ± 8.4 Treatment effect* (90% CI): −1.5 (−5.2, 2.1) at 1 month; −3.1 (−6.5, 0.3) at 3 months	Depression	PROMIS SF v1.0-Depression 8a(the lower the score, the better)	Mean ± SD at Baseline: Experimental Group 18.8 ± 7.6, Control Group 19.2 ± 7.7 Mean ± SD at 1 month: Experimental Group 16.1 ± 5.1, Control Group 19.8 ± 8.5 Mean ± SD at 3 months: Experimental Group 15.7 ± 6.9, Control Group 20.1 ± 8.1 Treatment effect* (90% CI): −3.4 (−6.4, −0.4) 90% Confidence Interval for the treatment effect at 3 months: −4.3 (−7.8, −0.8)				NCT03831100.	org/10.1007/s11764-023-01454-6
A cognitive behavioral therapy–based intervention to address body image in patients with facial cancers: Results from a randomized controlled trial	4	Deepti Chopra,2023	Deepti Chopra, Eileen Shinn,Irene Teo,Mary Catherine Bordes,Gregory P. Reece,Jun Liu,Mia K. Markey,Randal Weber,andMichelle C. Fingeret	2023	RCT	American	Palliative and Supportive Care	Eligibility criteria were as follows: (1) at least 18 years old,(2) within 6 weeks of facial reconstructive surgery, (3) expresses body image concerns (score ≥ 6 on the body image scale (BIS) or ≥1.6 on the Body Image Disturbance Questionnaire (BIDQ),and (4) English speaking. Body image concerns at baseline were identified when either cutoff criteria was met. Patients with preexisting facial disf…	mean ± SD 58.6 ± 8.2	mean ± SD 56.5 ± 14.7	Case Count（%）11 (55)/9 (45)	Case Count（%）11 (58)/8 (42)	Cheek (cheek,cheek and eyelid,and cheek and parotid gland)/Ear/Eyelid and eye/Lip/Mandible/Mandible and maxilla/Maxilla (maxilla,maxilla and nose,and maxilla and cheek)/Parotid gland/Tongue/Tongue and mandible	Case Count（%）1 (5)/1 (5)/1 (5)/0(0)/3 (15)/0(0)/2 (10)/4 (20)/4 (20)/1 (5)	Case Count（%）2 (11)/0 (0)/1 (5)/1 (5)/4 (21)/1 (5)/2 (11)/3 (16)/2 (11)/1 (5)				surgery			20	19	The reason for loss to follow-up was not reported; only that 10 people did not complete the assessment at 4 weeks.	Intervention group participants received 4 counseling sessions (1 per week, 60 minutes each) with a psychologist. Three psychologists conducted the sessions. Their team consisted of a supervisor and 2 postdoctoral trainees who met regularly to discuss the study, delivery of the intervention, and adherence to the protocol. A structured manual was created and adhered to throughout the study so that…	an educational booklet and a briefphone（15min） call	1: Introduction to body image and facial cancer;2: Dealing with functional changes and appearance assumptions;3: Improving your relationship with your body;4: Dealing with the outside world and looking toward the future	Control group partici- pants received psychoeducational materials entitled When Cancer Affects the Way You Look (a publication from the organization Changing Faces), along with a follow-up phone call providing brief psychosocial support (lasting about 15 minutes) approximately 2 weeks after study enrollment. Both groups completed a follow-up assessment 4 weeks after the baseline assessment.This a…	individual	face-to-face	60min	4 times	4 weeks, with follow-up after the intervention is completed in the 4th week	At baseline and after completion of the intervention at Week 4.							QOL	Functional Assessment of Chronic Illness Therapy–Head and Neck Cancer (FACT-HN)：(The higher the total score of the scale, the better the quality of life.)	Pre; Post; Diff Treatment Group / Control Group: Mean ± SD: 90 ± 22.9 / 90 ± 29.5 (n = 34); 104.6 ± 23.8 / 101.7 ± 21.8 (n = 29); 12.8 ± 18.3 / 8.9 ± 17.5 (n = 27)		org/10.1017/S1478951523000305
Effect of cognitive behavior therapy based on the health education pathway on psychology of papillary thyroid carcinoma patients: a randomized controlled trial	5	Chunyan Zhao，2024	Chunyan Zhao, Wei Diao, Xin Xu, Lin Li and Zhiyun Jia	2024	RCT	China	Nuclear Medicine Communications 2024, 45:304–311	Inclusion criteria: 1. pathologically diagnosed with PTC,2. total thyroidectomy had been performed, 3. admitted to the Department of Nuclear Medicine of our hospital,and planned to conduct 131I therapy, 4. ≥18 years old and 5. agreed to participate in this experiment and sign the informed consent form.Exclusion criteria: 1. suffered from a mental illness diagnosed by a specialist, and with psycho…	mean ± SD 38.69 ± 9.55	mean ± SD 38.35 ± 10.20	female Case Count（%）44 (91.67)	female Case Count（%）41 (83.67)				I, II，III, IV	Case Count（%）42 (87.5)/6 (12.5)/0 (0)/0 (0)	Case Count（%）45 (91.84)/0 (0)/4 (8.16)/0 (0)	Radioactive Iodine Therapy			48	49	none	CBT-HEP intervention	casual conversation	The CBT-HEP process of this study mainly included 5 steps: 1. Recognizing the core problems, 2. Stating your own thinking, 3. Recognizing related behaviors,4. Correcting wrong thinking and behaviors by health education, 5. Self-practice and consolidating related knowledge. The whole process was carried out in the order of the above steps and lasted about 30–60 min.During hospitalization, patients…	Implementer only had CCs with patients in the control group. The entire chat was purposeless, and the process was unstructured. Implementer can answer questions raised by patients, but cannot deliberately induce patients to change their own thinking. The whole process lasted about 30–60 min.	individual	face-to-face	30-60min	once	during hospitalization	T1: Assessment before the intervention and before 131I treatment.T2: Assessment after the intervention, after 131I treatment, and before discharge.T3: Assessment at the 6-month follow-up.	anxiety	HAMA(the lower the score, the better)	T1: Experimental Group 10.29 ± 6.59, Control Group 8.16 ± 6.99; 95% CI for the difference: Experimental Group (3.78–5.93), Control Group (−1.54 to 0.81). T2: Experimental Group 5.44 ± 5.66, Control Group 8.53 ± 6.06; 95% CI for the difference: Experimental Group (0.26–2.66), Control Group (−1.01 to 1.78). T3: Experimental Group 3.98 ± 3.58, Control Group 8.14 ± 7.44; 95% CI for the difference: Ex…	Depressive symptoms	PHQ-9(the lower the score, the better)	Mean ± SD at T1: Experimental Group 5.60 ± 4.23, Control Group 3.76 ± 3.43 Mean ± SD at T2: Experimental Group 3.38 ± 3.35, Control Group 4.63 ± 3.35 Mean ± SD at T3: Experimental Group 2.79 ± 2.84, Control Group 4.37 ± 3.54	QOL	EORTC QLQ-C30：Higher scores in the functional domains and overall health, and lower scores in the symptom domains and individual items, indicate a better quality of life.	There is only a description of the patient’s quality of life, without a division into control and intervention groups, and no comparison of experimental results, making it impossible to extract data from the materials provided		10.1097/MNM.0000000000001818
Analysis of the effectiveness of cognitive behavioral nursing interventions in the nursing of patients with laryngeal cancer	6	Jiaqi LIU,2023	Jiaqi LIU, Jianying YANG,Cuirong YANG, Peipei LI	2023	RCT	China	Minerva Pediatrics 2023 August;75(4):639-42	Inclusion criteria: pathological diagnosis of laryngeal cancer; local or total laryngectomy planned;no expression disorder and mental retardation. Exclusion criteria: other serious diseases or organ dysfunction; A history of mental illness; patients with chronic diseases requiring long-term medication.	(53.21±3.72)	(52.23±3.45)	11/24	21/14	thyroid cancer						surgery			35	35	none	routine nursing mode plus e cognitive behavioral nursing intervention team	routine nursing mode	including 1) a cognitive behavioral nursing intervention team composed of 1 otorhinolaryngologist, one psychological consultant, one head nurse, and 3 nursing staff.2) Patients before surgery were communicated with to determine the purpose of nursing intervention. 3) The knowledge of cognitive behavioral nursing intervention was explained. Cognitive behavioral therapy (CBT) was a treatment for cu…	The control group adopted routine nursing mode, includingdaily behavior nursing for patients, arrangement of patients‘ life after hospitalization, according to the specific situation of patients, and formulating a reasonable diet. After surgery, psychological nursing was carried out according to the patient’s rehabilitation and psychological problems to relieve the patient’s psychological pressur…	individual	face-to-face	none	none	during hospitalization	Pre-intervention;Post-intervention	anxiety	HAMA(the lower the score, the better)	Pre-intervention: Experimental Group 12.35 ± 2.17, Control Group 12.15 ± 2.29 Post-intervention: Experimental Group 7.12 ± 2.48, Control Group 10.65 ± 2.81	Depressive symptoms	HAMD(the lower the score, the better)	Mean ± SD at Pre-intervention: Experimental Group 14.23 ± 2.14, Control Group 13.41 ± 2.31 Mean ± SD at Post-intervention: Experimental Group 7.34 ± 2.25, Control Group 11.19 ± 2.32	Quality of Life	QLICP-HN(The assessment includes four parts: physical function, cognitive function, common symptoms and adverse reactions, and specific modules. Each part is scored from 0 to 25 points, with higher scores indicating a better quality of life.)	The English expression for the given statistical data of the experimental group and control group would be:Experimental group / Control group: mean ± SD 78.54 ± 6.48 / 70.03 ± 6.55		10.23736/S2724-5276.23.07166-5
